# Supplementary material for: Rapid and simultaneous detection of Campylobacter spp. and Salmonella spp. in chicken samples by duplex loop-mediated isothermal amplification coupled with a lateral flow biosensor assay
Source: PLoS One. 2021 Jul 1;16(7):e0254029. doi: 10.1371/journal.pone.0254029 (PMC8248736; doi:10.1371/journal.pone.0254029)
Supplement: S4 Table — (XLSX) [file pone.0254029.s008.xlsx]

## Sheet: Sheet1
S4 Table. The source of field chicken samples and results of the culture method for detection of Salmonella spp. and Campylobacter spp.
				Evaluation of suspicious colonies			Interpretation of results in 25 g of food
Sample No.	Description of packaging	Storage	Location (Bangkok area, districts)	RV-XLD agara	TT-XLD agarb	Bolton agarc	Salmonella spp.	Campylobacter spp.
1	Commercial package with plastic wrap	Refrigerated shelf	Bangkok Noi	Atypical	Typical	-	Absence	Absence
2	Commercial package with plastic wrap	Refrigerated shelf	Bangkok Noi	Atypical	Typical	-	Absence	Absence
3	Commercial package with plastic wrap	Refrigerated shelf	Ratchathewi	Atypical	Typical	-	Absence	Absence
4	Commercial package with plastic wrap	Refrigerated shelf	Pathumwan	Atypical	Typical	-	Absence	Absence
5	Commercial package with plastic wrap	Refrigerated shelf	Pathumwan	Typical	Typical	-	Presence	Absence
6	Commercial package with plastic wrap	Refrigerated shelf	Bangkok Noi	Atypical	Typical	-	Absence	Absence
7	Commercial package with plastic wrap	Refrigerated shelf	Bangkok Noi	Atypical	Atypical	+	Absence	Presence
8	Commercial package with plastic wrap	Refrigerated shelf	Bang Phlat	Atypical	Typical	+	Absence	Presence
9	Commercial package with plastic wrap	Refrigerated shelf	Bang Phlat	Atypical	Typical	+	Absence	Presence
10	Commercial package with plastic wrap	Refrigerated shelf	Dusit	Atypical	Atypical	+	Absence	Presence
11	Commercial package with plastic wrap	Refrigerated shelf	Ratchathewi	Typical	Typical	+	Absence	Presence
12	Commercial package with plastic wrap	Refrigerated shelf	Ratchathewi	Atypical	Typical	+	Absence	Presence
13	Commercial package with plastic wrap	Refrigerated shelf	Bangkok Noi	Atypical	Typical	+	Absence	Presence
14	Commercial package with plastic wrap	Refrigerated shelf	Bangkok Noi	Atypical	Typical	+	Absence	Presence
15	Commercial package with plastic wrap	Refrigerated shelf	Ratchathewi	Atypical	Typical	+	Absence	Presence
16	Pooled, unwrapped, unpackage	Ambient temperatures	Bangkok Noi	Typical	Typical	+	Presence	Presence
17	Pooled, unwrapped, unpackage	Ambient temperatures	Bangkok Noi	Typical	Typical	+	Presence	Presence
18	Pooled, unwrapped, unpackage	Ambient temperatures	Bangkok Noi	Typical	Typical	+	Presence	Presence
19	Pooled, unwrapped, unpackage	Ambient temperatures	Bangkok Noi	Typical	Typical	+	Presence	Presence
20	Pooled, unwrapped, unpackage	Ambient temperatures	Bangkok Noi	Typical	Typical	+	Presence	Presence
21	Pooled, unwrapped, unpackage	Ambient temperatures	Bangkok Noi	Typical	Typical	+	Presence	Presence
22	Pooled, unwrapped, unpackage	Ambient temperatures	Bangkok Noi	Typical	Typical	+	Presence	Presence
23	Pooled, unwrapped, unpackage	Ambient temperatures	Bangkok Noi	Typical	Typical	+	Presence	Presence
24	Pooled, unwrapped, unpackage	Ambient temperatures	Bangkok Noi	Atypical	Typical	+	Absence	Presence
25	Pooled, unwrapped, unpackage	Ambient temperatures	Bangkok Noi	Typical	Typical	+	Presence	Presence
26	Pooled, unwrapped, unpackage	Ambient temperatures	Bangkok Noi	Atypical	Typical	+	Absence	Presence
27	Pooled, unwrapped, unpackage	Ambient temperatures	Bangkok Noi	Atypical	Typical	+	Presence	Presence
28	Pooled, unwrapped, unpackage	Ambient temperatures	Bangkok Noi	Atypical	Typical	+	Presence	Presence
29	Pooled, unwrapped, unpackage	Ambient temperatures	Ratchathewi	Atypical	Typical	+	Absence	Presence
30	Pooled, unwrapped, unpackage	Ambient temperatures	Ratchathewi	Atypical	Typical	+	Absence	Presence
	a Selective enrichment (RV) at 42 °C for 24 h followed by selective plating (XLD) at 37°C for 24 h.
	b Selective enrichment (TT) at 37 °C for 24 h followed by selective plating (XLD) at 37°C for 24 h.
	c +: presence of colonies; - absence of colonies after incubation at 42 °C for 48-72 h.
	Typical: typical colony of Salmonella spp., which results in colonies as yellow, pink or red color with blank centers (xylose positive Salmonella spp.) after 24 h of incubation.
	Atypical: atypical colony of Salmonella spp. which results in colonies as yellow, pink or red color without blank centers (H2S negative Salmonella spp.) or as yellow color with or without blank centers (lactose positive Salmonella spp.) after 24 h of incubation.
